# Supplementary material for: Granulation Methods and the Mechanisms for Improving Hardness of Loxoprofen Sodium Hydrate-Containing Tablets
Source: Pharmaceutics. 2025 Apr 1;17(4):455. doi: 10.3390/pharmaceutics17040455 (PMC12030358; doi:10.3390/pharmaceutics17040455)
Supplement: Supplementary file 1 [file pharmaceutics-17-00455-s001.zip]

Archive with 1 entries (1 files):
- pharmaceutics-3500052-supplementary.pdf
